# Supplementary material for: Investigating ADR mechanisms with Explainable AI: a feasibility study with knowledge graph mining
Source: BMC Med Inform Decis Mak. 2021 May 26;21:171. doi: 10.1186/s12911-021-01518-6 (PMC8157660; doi:10.1186/s12911-021-01518-6)
Supplement: Supplementary file 2 — Additional file 2. This file includes the results of the manual evaluation performed by three experts about the explanatory character of predictive features. [file 12911_2021_1518_MOESM2_ESM.xls]

## Sheet: Sheet1
	answer			count
				maybe or yes			yes
DILI	expert1	expert2	expert3	>=1	>=2	>=3	3		Question:
Q1	M	Y	Y	1	1	1	0		``According to your own knowledge or the state of the art, do you think that the feature is axplanatory for ADR (DILI or SCAR)?''
Q2	M	M	Y	1	1	1	0
Q3	Y	M	N	1	1	0	0		Answers:
Q4	M	M	M	1	1	1	0		N: no
Q5	M	M	N	1	1	0	0		M: maybe
Q6	Y	N	N	1	0	0	0		Y: yes
Q7	M	M	M	1	1	1	0
Q8	Y	Y	Y	1	1	1	1
Q9	M	Y	Y	1	1	1	0
Q10	Y	Y	Y	1	1	1	1
Q11	M	Y	M	1	1	1	0
			SUM	11	10	8	5
			AVG	1	0.909091	0.727273	0.416667
	answer			count
				maybe or yes			yes
SCAR	expert1	expert2	expert3	>=1	>=2	>=3	3
Q1	N	Y	Y	1	1	0	0
Q2	Y	N	M	1	1	0	0
Q3	M	Y	M	1	1	1	0
Q4	M	Y	M	1	1	1	0
Q5	M	N	M	1	1	0	0
Q6	Y	Y	Y	1	1	1	1
Q7	Y	Y	M	1	1	1	0
Q8	Y	M	Y	1	1	1	0
Q9	M	Y	N	1	1	0	0
Q10	Y	N	N	1	0	0	0
Q11	M	N	N	1	0	0	0
Q12	N	Y	N	1	0	0	0
Q13	Y	Y	N	1	1	0	0
			SUM	13	10	5	1
			AVG	1	0.769231	0.384615	0.0769231
